# Supplementary material for: Molecular characterization of immunogenic cell death indicates prognosis and tumor microenvironment infiltration in osteosarcoma
Source: Front Immunol. 2022 Dec 9;13:1071636. doi: 10.3389/fimmu.2022.1071636 (PMC9780438; doi:10.3389/fimmu.2022.1071636)
Supplement: Supplementary file 1 [file DataSheet_1.xlsx]

## Sheet: S1
Table S1: Characteristics of patients with osteosarcoma based on TARGET and GSE21257.
Characteristics		Number of cases	Percentages (%)
Gender	Male	81	59.12
	Female	56	40.88
Age	<=15	67	48.91
	>15	70	50.09
Metastasis	Non-metastatic	82	59.85
	Metastatic	55	40.15
Vital Status	Live	87	63.5
	Dead	50	39.5

## Sheet: S2
Table S2: The primer sequences for qRT-PCR.
Gene	Primer Sequence (5′-3′)
GAPDH (F)	CAGGAGGCATTGCTGATGAT
GAPDH (R)	GAAGGCTGGGGCTCATTT
GALNT14	CTACGCATCTGATCCGGGAAA
GALNT14	CCAGACCTTGCCGTTCATTATT
IFI44	TTTTCGATGCGAAGATTCACTGG
IFI44	CCTGATGCGTTACATGCCCTT
ISLR	CGACTGTGGGGAAAAGTATGG
ISLR	GGCTCAGTGTAGTCACATTGG
ITGB5	GGAAGTTCGGAAACAGAGGGT
ITGB5	CTTTCGCCAGCCAATCTTCTC

## Sheet: S3
Table S3: RNA oligo sequence of siRNA.
Gene	sequence (5′-3′)
siRNA-NC (sense)	UUCUCCGAACGUGUCACGUTT
siRNA-NC (antisense)	ACGUGACACGUUCGGAGAATT
siRNA-1 (sense)	GCGCAAUAAUGAACGGCAATT
siRNA-1 (antisense)	UUGCCGUUCAUUAUUGCGCTT

## Sheet: S4
Table S4: The prognostic values of ICD-related genes in OS.
id	HR	HR.95L	HR.95H	pvalue	KM
ENTPD1	0.87891	0.565129	1.36691	0.566759	0.0942931
NT5E	0.891986	0.696383	1.14253	0.365467	0.0259417
CALR	1.16128	0.713901	1.88901	0.546951	0.0786584
HMGB1	1.18512	0.867375	1.61926	0.286195	0.0636299
HSP90AA1	0.876404	0.606848	1.26569	0.481739	0.14675
ATG5	0.874937	0.48375	1.58246	0.658566	0.172598
BAX	0.951392	0.662856	1.36553	0.78696	0.370545
CASP8	1.15749	0.630146	2.12615	0.637337	0.148176
PDIA3	1.07024	0.697818	1.64142	0.755731	0.1599
EIF2AK3	1.53216	1.06521	2.20379	0.021414	0.00102407
PIK3CA	1.31352	0.944409	1.82689	0.105197	0.0147165
CXCR3	0.666877	0.374952	1.18609	0.167874	0.00739387
IFNA1	2.21493	0.49645	9.88194	0.297319	0.174664
IFNB1	1.11239	0.35061	3.52931	0.856519	0.110379
IL10	0.499548	0.26462	0.94304	0.032285	0.0146732
IL6	0.836605	0.594123	1.17805	0.306964	0.04633
TNF	0.914829	0.380569	2.19911	0.842321	0.231953
CASP1	0.771184	0.538787	1.10382	0.155582	0.00607778
IL1R1	0.944847	0.744611	1.19893	0.640584	0.0724568
IL1B	0.755092	0.510694	1.11645	0.159161	0.0854122
P2RX7	0.723284	0.44553	1.1742	0.19006	0.0889379
LY96	0.768962	0.59684	0.990723	0.0421484	0.00193217
MYD88	0.59871	0.349484	1.02567	0.0618051	0.0160818
TLR4	0.551968	0.368814	0.826077	0.00386778	0.000322233
FOXP3	0.435115	0.222782	0.849822	0.0148337	0.000465968
IFNG	0.605714	0.244919	1.498	0.277834	0.10411
IFNGR1	0.675872	0.474602	0.962496	0.0298642	2.46045e-05
PRF1	0.702186	0.459156	1.07385	0.102843	0.00419608
						postive
						postive
						postive
						postive
						negative
						postive
						postive
						postive
						postive
						negative

## Sheet: S5
Table S5: Prognostic analysis of 103 subtype-related DEGs using a univariate Cox regression model
id	HR	HR.95L	HR.95H	p-value
ZYX	0.592959	0.423861	0.829517	0.00227945
WAS	0.669332	0.513138	0.87307	0.00306514
VSIG4	0.720772	0.571622	0.90884	0.00563967
VAMP8	0.775721	0.633133	0.95042	0.0142594
UBE2L6	0.710758	0.538966	0.937307	0.0155803
TYROBP	0.800215	0.670794	0.954606	0.0132834
TPP1	0.732494	0.561737	0.955157	0.0215187
TNFRSF1B	0.756985	0.574629	0.99721	0.0477227
TMEM127	0.668333	0.484845	0.92126	0.0138634
TLR7	0.54122	0.338838	0.864481	0.0101862
TLR4	0.551968	0.368814	0.826077	0.00386778
TGFBR2	0.752936	0.58511	0.968898	0.0274169
TGFBI	0.825175	0.688058	0.989616	0.0382142
SPI1	0.732086	0.589974	0.908431	0.00462416
SNAI2	0.821318	0.682151	0.988877	0.0377054
SLCO2B1	0.743859	0.570619	0.969696	0.0287099
SLC7A7	0.613333	0.438366	0.858134	0.00433347
SLC1A3	0.7189	0.528003	0.978815	0.0360866
SLC16A10	0.71073	0.506662	0.99699	0.0479937
SLC11A1	0.653501	0.466923	0.914634	0.0131311
S100A9	0.788133	0.623417	0.99637	0.0465506
RNASE6	0.706015	0.559897	0.890265	0.00325638
RENBP	0.675537	0.513621	0.888495	0.00502253
RAC2	0.817067	0.671052	0.994852	0.0442893
RAB3IL1	0.660338	0.499178	0.87353	0.00364748
PTPRZ1	1.30211	1.11849	1.51588	0.000664407
PSMB9	0.68504	0.497285	0.943685	0.0206332
PLEK	0.773657	0.602199	0.993932	0.0446878
PCOLCE2	1.28458	1.07143	1.54013	0.00682352
OLFML2B	0.755508	0.623253	0.915827	0.00429692
NPL	0.688686	0.487709	0.972483	0.0341371
NPC2	0.616636	0.467447	0.813439	0.000623871
MXRA5	0.80058	0.67428	0.950537	0.011115
MX1	0.798691	0.63877	0.99865	0.0486307
MVP	0.739105	0.575759	0.948793	0.0176696
MSR1	0.626573	0.425377	0.92293	0.0179889
MSC	0.730288	0.560816	0.950972	0.0196422
MS4A4A	0.689169	0.518673	0.91571	0.0102523
METTL7A	0.720253	0.539311	0.961901	0.0262082
MAF	0.706767	0.557247	0.896406	0.00421327
LY96	0.768962	0.59684	0.990723	0.0421484
LY86	0.743451	0.557534	0.991364	0.0434836
LOXL1	0.795852	0.662225	0.956443	0.0148983
LGALS1	0.795136	0.645408	0.979598	0.031271
LAPTM5	0.789209	0.642091	0.970035	0.0245124
ITGB5	0.632089	0.484551	0.824549	0.000718335
ITGAM	0.549124	0.360219	0.837095	0.00532661
ISLR	0.837343	0.725738	0.966112	0.0150015
IRF5	0.689572	0.497246	0.956285	0.0258878
IL10RA	0.64724	0.469466	0.892332	0.00792491
IFNGR1	0.675872	0.474602	0.962496	0.0298642
IFI44L	0.800707	0.658514	0.973604	0.0258712
IFI44	0.722108	0.571057	0.913115	0.00654693
HMOX1	0.804201	0.661759	0.977304	0.0284678
HCLS1	0.753793	0.60785	0.934776	0.0100447
HCK	0.672014	0.488204	0.92503	0.014771
GYPC	0.762299	0.613505	0.94718	0.0142953
GNG12	0.75281	0.591333	0.958382	0.0211637
GNA15	0.668158	0.50625	0.881848	0.00439889
GLIPR1	0.662968	0.494306	0.889179	0.00606703
GBP2	0.70087	0.541863	0.906536	0.00678135
GBP1	0.712129	0.560997	0.903976	0.00528021
GAS6	0.761401	0.584907	0.991153	0.0427634
GALNT14	1.48748	1.18611	1.86542	0.000587019
GALNT10	0.677131	0.483989	0.947348	0.0228663
FPR1	0.589992	0.41403	0.840738	0.00350065
FOLR2	0.762426	0.61125	0.950991	0.0161453
FOLR1	1.34778	1.10917	1.63771	0.00267979
FCER1G	0.798647	0.670413	0.95141	0.011811
FBLN1	0.832009	0.701109	0.987349	0.0352268
FAP	0.732336	0.591517	0.906678	0.00424819
EVI2B	0.620255	0.476936	0.806641	0.00036688
EFHD1	1.23169	1.02484	1.4803	0.0263149
DPYSL3	0.785906	0.622327	0.992484	0.0430392
DNM1	0.720818	0.556648	0.933404	0.013043
DLX4	1.27222	1.02386	1.58082	0.0297971
DKK1	1.34051	1.15236	1.55937	0.000145947
DCN	0.827834	0.697725	0.982204	0.0303274
DAB2	0.698902	0.543912	0.898058	0.00510265
CXCL12	0.780211	0.614008	0.991401	0.0422935
CTSS	0.77561	0.611891	0.983134	0.0356778
CSF1R	0.773872	0.639873	0.935933	0.00822998
CSF1	0.784036	0.615574	0.998601	0.0486885
CORO1A	0.66591	0.463756	0.956184	0.0276166
COL11A2	1.17822	1.039	1.33609	0.0105783
COCH	1.28881	1.07277	1.54837	0.00672243
CFI	0.697077	0.526543	0.922841	0.011705
CFH	0.633852	0.480426	0.836275	0.00126222
CEBPA	0.654415	0.482784	0.887061	0.00629174
CDH2	1.27108	1.03639	1.55891	0.0212688
CD53	0.725827	0.5647	0.932927	0.0123471
CD4	0.696035	0.52679	0.919655	0.0107971
CD163	0.791077	0.658832	0.949867	0.0120374
CCR1	0.737079	0.562433	0.965958	0.0270365
CALD1	0.751511	0.576114	0.980307	0.0351494
C3AR1	0.638802	0.46064	0.885873	0.00722377
C2	0.63682	0.476125	0.85175	0.00235447
BAMBI	1.31196	1.09763	1.56814	0.00284917
ATP6AP2	0.768362	0.592164	0.996989	0.0474061
ARHGDIB	0.767645	0.595688	0.98924	0.0409957
APOL1	0.688705	0.503485	0.942064	0.0196286
ALOX5AP	0.749659	0.581559	0.966349	0.0261353
ACTA2	0.759017	0.629796	0.914751	0.00378287

## Sheet: S6
Table S6: Multivariate Cox regression analysis of the novel ICD-related signature in OS cohort
id	Coef	HR	HR.95L	HR.95H	p-value
ITGB5	-0.515845	0.596996	0.401481	0.887724	0.010825
ISLR	-0.201054	0.817868	0.667122	1.00268	0.0530855
IFI44	-0.529372	0.588975	0.401662	0.863639	0.00671572
GALNT14	0.541152	1.71799	1.13565	2.59892	0.0103987
